# Supplementary material for: 3,3′-Bithio­phene
Source: Acta Crystallogr Sect E Struct Rep Online. 2010 Mar 24;66(Pt 4):o916. doi: 10.1107/S1600536810010342 (PMC2983999; doi:10.1107/S1600536810010342)
Supplement: Supplementary file 2 [file e-66-0o916-Isup2.hkl]

# 
# h,k,l, Fc-squared, Fo-squared, sigma(Fo-squared) and status flag 
# 
data_I
_shelx_title ' F07043 - EXOR               New: Pccn' 
_shelx_refln_list_code          4 
_shelx_F_calc_maximum      174.54 
_exptl_crystal_F_000       344.00 
_reflns_d_resolution_high  0.6982 
 
loop_ 
 _symmetry_equiv_pos_as_xyz 
 'x, y, z' 
 '-x+1/2, -y+1/2, z' 
 'x+1/2, -y, -z+1/2' 
 '-x, y+1/2, -z+1/2' 
 '-x, -y, -z' 
 'x-1/2, y-1/2, -z' 
 '-x-1/2, y, z-1/2' 
 'x, -y-1/2, z-1/2' 
 
_cell_length_a     7.5187 
_cell_length_b    18.2181 
_cell_length_c     5.5029 
_cell_angle_alpha  90.000 
_cell_angle_beta   90.000 
_cell_angle_gamma  90.000 
 
_shelx_F_squared_multiplier     1.000 
 
loop_ 
 _refln_index_h 
 _refln_index_k 
 _refln_index_l 
 _refln_F_squared_calc 
 _refln_F_squared_meas 
 _refln_F_squared_sigma 
 _refln_observed_status 
   2   0   0    30463.11    28045.52    412.96 o 
   4   0   0       88.98      109.77      3.59 o 
   6   0   0     1134.67     1184.77     24.96 o 
   8   0   0      713.04      726.94     26.14 o 
  10   0   0       21.43       23.14      9.31 o 
   3   1   0      851.90      844.44     11.33 o 
   5   1   0      827.83      816.18     11.85 o 
   7   1   0      356.40      351.36      6.52 o 
   9   1   0       50.85       36.33      6.36 o 
   2   2   0        9.45        2.21      0.56 o 
   4   2   0       12.86        6.83      1.28 o 
   6   2   0      103.01       97.27      2.67 o 
   8   2   0      291.91      291.16      6.99 o 
  10   2   0      265.19      240.10     26.29 o 
   1   3   0      155.68      176.56      3.09 o 
   3   3   0      473.07      523.90      7.41 o 
   5   3   0      199.46      197.84      3.64 o 
   7   3   0       16.68       16.93      1.57 o 
   9   3   0        1.06        1.18      3.64 o 
   0   4   0     6142.64     6478.86     92.17 o 
   2   4   0     1187.28     1294.24     15.84 o 
   4   4   0      245.02      280.24      4.29 o 
   6   4   0      852.05      897.25     14.33 o 
   8   4   0      460.50      468.35      9.40 o 
  10   4   0       71.03       74.51     12.32 o 
   1   5   0      175.05      206.72      2.15 o 
   3   5   0      521.26      563.59      7.47 o 
   5   5   0      316.38      309.06      4.87 o 
   7   5   0       79.15       71.59      3.01 o 
   9   5   0        5.29        2.68      2.86 o 
   0   6   0     3318.40     3108.18     40.10 o 
   2   6   0     2470.69     2426.06     27.61 o 
   4   6   0      643.64      691.59     10.40 o 
   6   6   0        0.14        1.45      1.42 o 
   8   6   0      197.07      200.95      5.59 o 
  10   6   0      209.96      202.63     23.19 o 
   1   7   0        0.11        0.25      0.36 o 
   3   7   0      334.35      337.52      4.45 o 
   5   7   0      954.93      935.95     14.39 o 
   7   7   0      541.41      534.95      9.81 o 
   9   7   0      104.07      107.00      6.12 o 
   0   8   0     5758.66     5765.22     87.44 o 
   2   8   0     2459.77     2448.07     26.64 o 
   4   8   0      121.03      133.39      2.67 o 
   6   8   0       59.55       56.08      2.29 o 
   8   8   0       76.52       81.10      3.66 o 
  10   8   0       10.67       13.37      6.06 o 
   1   9   0      784.93      740.07      8.48 o 
   3   9   0     2188.86     2123.76     24.97 o 
   5   9   0     1018.87     1021.55     15.14 o 
   7   9   0      147.05      147.55      3.75 o 
   9   9   0        4.43        7.67      3.58 o 
   0  10   0      514.12      529.09      8.62 o 
   2  10   0      273.06      288.24      3.65 o 
   4  10   0       36.57       46.82      1.91 o 
   6  10   0        1.49        1.41      1.25 o 
   8  10   0        3.72        5.90      3.46 o 
   1  11   0       57.99       57.62      1.22 o 
   3  11   0      149.96      136.94      2.49 o 
   5  11   0        5.02        4.30      1.22 o 
   7  11   0       48.77       48.14      2.72 o 
   9  11   0       45.43       48.08      8.00 o 
   0  12   0      952.84      863.86     14.20 o 
   2  12   0      267.71      252.94      3.39 o 
   4  12   0       61.57       53.80      3.25 o 
   6  12   0      386.81      374.96      7.53 o 
   8  12   0      303.80      288.01      9.14 o 
   1  13   0      822.19      824.37      8.69 o 
   3  13   0     3321.44     3244.18     39.21 o 
   5  13   0     1765.17     1723.38     28.17 o 
   7  13   0      118.55      112.01      5.52 o 
   9  13   0       50.54       57.97      5.66 o 
   0  14   0     1612.45     1627.05     25.52 o 
   2  14   0     1166.39     1065.78     12.13 o 
   4  14   0      462.90      423.64      6.97 o 
   6  14   0       68.09       57.99      2.82 o 
   8  14   0        0.68        1.69      2.94 o 
   1  15   0       87.03       81.82      2.01 o 
   3  15   0      527.91      509.01      7.89 o 
   5  15   0      566.84      571.56     10.11 o 
   7  15   0      210.87      207.68      7.56 o 
   0  16   0       27.66       34.17      1.99 o 
   2  16   0       21.44       22.91      1.45 o 
   4  16   0        0.30       -0.17      1.33 o 
   6  16   0       40.95       41.81      3.42 o 
   8  16   0       54.74       51.85      6.76 o 
   1  17   0       20.72       25.89      1.66 o 
   3  17   0       70.70       73.82      2.49 o 
   5  17   0       10.11       12.16      1.76 o 
   7  17   0       18.28       21.82      4.60 o 
   0  18   0       28.74       35.65      2.98 o 
   2  18   0       12.36       15.91      1.54 o 
   4  18   0        1.87        1.90      1.63 o 
   6  18   0       22.22       34.40      3.67 o 
   1  19   0        4.95        6.36      1.29 o 
   3  19   0       61.68       74.42      3.06 o 
   5  19   0      154.79      163.20      5.33 o 
   7  19   0      127.99      131.47      7.87 o 
   0  20   0      263.48      222.65      6.08 o 
   2  20   0      167.96      151.63      3.74 o 
   4  20   0       32.32       30.25      2.79 o 
   6  20   0        1.30        6.45      8.71 o 
   1  21   0       99.06       99.55      2.77 o 
   3  21   0      459.12      460.97     10.12 o 
   5  21   0      310.70      299.71     10.13 o 
   0  22   0      596.35      577.76     18.73 o 
   2  22   0      364.68      341.70      6.80 o 
   4  22   0       56.80       53.12      4.44 o 
   1  23   0       11.39       11.22      1.80 o 
   3  23   0       48.65       54.96      4.26 o 
   5  23   0       32.78       38.30      6.22 o 
   0  24   0       10.87       17.72      6.66 o 
   2  24   0        0.66       -1.56      2.88 o 
   4  24   0       16.69       18.86      4.48 o 
   1  25   0       20.33       29.31      4.72 o 
   3  25   0       76.03       98.19     14.27 o 
   0  26   0      193.88      180.48      9.62 o 
   1   1   1     7104.66     7354.73     71.16 o 
   2   1   1     3072.83     3179.75     27.40 o 
   3   1   1     1685.41     1823.90     17.10 o 
   4   1   1      704.59      786.79      7.60 o 
   5   1   1       73.87       80.73      1.63 o 
   6   1   1        0.37       -0.07      0.91 o 
   7   1   1        1.04       -0.49      1.04 o 
   8   1   1      126.34      127.81      3.01 o 
   9   1   1        1.15       -1.04      1.77 o 
  10   1   1       79.31       65.80     12.77 o 
   1   2   1     5698.87     5802.41     64.10 o 
   2   2   1     4864.14     5093.20     38.78 o 
   3   2   1      547.40      534.77      5.13 o 
   4   2   1     3333.63     3459.52     33.48 o 
   5   2   1      100.08      114.93      1.84 o 
   6   2   1      725.72      740.21      8.40 o 
   7   2   1      245.90      249.73      3.86 o 
   8   2   1       12.35       13.36      1.44 o 
   9   2   1       65.56       66.76      4.05 o 
  10   2   1       33.12       29.55      4.01 o 
   1   3   1     2268.27     2372.79     17.56 o 
   2   3   1        3.69        7.81      0.31 o 
   3   3   1      211.66      189.11      2.20 o 
   4   3   1        0.04       -0.24      0.64 o 
   5   3   1      116.29      128.39      2.04 o 
   6   3   1       15.78       18.41      1.26 o 
   7   3   1      469.15      461.51      6.40 o 
   8   3   1       26.11       31.33      1.93 o 
   9   3   1      356.30      343.14     10.17 o 
  10   3   1       14.05       15.62      3.32 o 
   1   4   1      471.97      406.92      3.06 o 
   2   4   1      865.18      866.08      6.89 o 
   3   4   1      144.37      133.84      1.70 o 
   4   4   1     1455.10     1440.33     16.17 o 
   5   4   1        2.17        3.79      0.88 o 
   6   4   1      812.96      796.54      9.20 o 
   7   4   1       46.25       45.26      1.70 o 
   8   4   1      177.66      177.58      3.62 o 
   9   4   1       90.05       89.19      4.70 o 
  10   4   1        3.43        4.65      3.09 o 
   1   5   1     1630.45     1678.86     12.23 o 
   2   5   1     1225.12     1424.48     11.84 o 
   3   5   1     1005.97     1057.59      9.65 o 
   4   5   1      755.43      855.23      8.67 o 
   5   5   1      158.77      175.17      2.48 o 
   6   5   1       99.60      104.23      2.17 o 
   7   5   1        3.44        2.45      1.08 o 
   8   5   1        3.01        2.79      1.19 o 
   9   5   1       47.17       62.95      6.32 o 
  10   5   1       17.83       15.20      3.42 o 
   1   6   1      311.49      319.77      2.46 o 
   2   6   1       17.45       13.44      0.44 o 
   3   6   1       13.31       11.43      0.57 o 
   4   6   1       40.35       30.91      1.01 o 
   5   6   1        0.45        0.93      0.78 o 
   6   6   1       67.02       62.06      1.75 o 
   7   6   1        3.66        3.84      1.18 o 
   8   6   1       40.80       43.60      2.09 o 
   9   6   1       10.61        9.51      3.85 o 
  10   6   1        6.82        6.79      3.43 o 
   1   7   1      250.73      254.76      2.12 o 
   2   7   1       19.37       21.60      0.54 o 
   3   7   1        2.22        2.47      0.51 o 
   4   7   1        6.16        4.76      0.66 o 
   5   7   1       16.44       16.63      1.01 o 
   6   7   1       43.37       43.00      1.33 o 
   7   7   1        5.93        5.84      1.22 o 
   8   7   1       25.29       27.85      1.77 o 
   9   7   1        0.37        2.06      2.09 o 
  10   7   1        0.32       -0.25      3.34 o 
   1   8   1     2252.38     2288.81     17.05 o 
   2   8   1      107.88       91.07      1.20 o 
   3   8   1      135.84      149.00      1.87 o 
   4   8   1      180.49      162.14      2.23 o 
   5   8   1       51.70       39.61      1.22 o 
   6   8   1      164.66      159.81      2.68 o 
   7   8   1      108.45      108.31      2.59 o 
   8   8   1       62.66       66.07      2.32 o 
   9   8   1       29.51       32.35      2.83 o 
  10   8   1        2.89       15.48      6.33 o 
   1   9   1     1603.33     1696.87     12.62 o 
   2   9   1       27.33       17.83      0.53 o 
   3   9   1      826.92      866.65      7.97 o 
   4   9   1        0.23        1.07      0.72 o 
   5   9   1      111.88      108.67      1.94 o 
   6   9   1       36.04       39.49      1.49 o 
   7   9   1        4.64        4.13      1.20 o 
   8   9   1       46.46       54.77      2.53 o 
   9   9   1       30.28       32.33      2.92 o 
  10   9   1        8.73       13.88      5.54 o 
   1  10   1      274.70      269.80      2.38 o 
   2  10   1      899.81      852.73      6.59 o 
   3  10   1       59.87       52.33      1.03 o 
   4  10   1     1326.39     1299.07     12.39 o 
   5  10   1       13.61       16.35      1.20 o 
   6  10   1      532.42      517.19      6.72 o 
   7  10   1       40.02       46.02      1.82 o 
   8  10   1       50.53       51.18      3.26 o 
   9  10   1       12.34       17.56      2.75 o 
   1  11   1     1934.07     1844.45     13.63 o 
   2  11   1      261.25      264.63      2.42 o 
   3  11   1      143.89      138.16      1.77 o 
   4  11   1      436.42      437.07      4.84 o 
   5  11   1      275.82      272.69      3.71 o 
   6  11   1      176.50      180.19      2.99 o 
   7  11   1      623.24      612.31      8.57 o 
   8  11   1       10.35       15.86      2.67 o 
   9  11   1      308.72      309.62      8.66 o 
   1  12   1      287.12      298.36      2.60 o 
   2  12   1      432.67      430.11      3.67 o 
   3  12   1        9.12        8.97      0.75 o 
   4  12   1      590.92      582.56      6.43 o 
   5  12   1      259.17      256.00      3.59 o 
   6  12   1      236.11      237.23      4.04 o 
   7  12   1      152.39      152.74      3.45 o 
   8  12   1       22.60       28.07      3.06 o 
   9  12   1        2.68        7.98      2.77 o 
   1  13   1      720.71      680.85      5.34 o 
   2  13   1      214.02      188.47      1.99 o 
   3  13   1      372.93      353.79      3.74 o 
   4  13   1      223.93      207.89      2.94 o 
   5  13   1       91.05       89.08      2.09 o 
   6  13   1       34.62       35.18      1.71 o 
   7  13   1       13.10        9.89      1.91 o 
   8  13   1        1.56        2.08      2.28 o 
   9  13   1        3.56        4.85      3.38 o 
   1  14   1       74.89       78.87      1.25 o 
   2  14   1      124.33      110.00      1.51 o 
   3  14   1        0.08       -0.57      0.71 o 
   4  14   1      102.85       97.78      1.91 o 
   5  14   1       33.09       36.57      1.46 o 
   6  14   1        8.16        8.99      1.39 o 
   7  14   1       17.78       15.49      2.24 o 
   8  14   1        4.69        6.69      2.40 o 
   1  15   1     1215.18     1181.66      9.65 o 
   2  15   1      101.15       98.61      1.59 o 
   3  15   1      347.58      323.19      3.83 o 
   4  15   1      141.12      138.94      2.50 o 
   5  15   1        0.37        0.82      1.01 o 
   6  15   1       21.20       25.16      1.53 o 
   7  15   1       33.16       36.86      2.65 o 
   8  15   1        4.65        4.68      2.46 o 
   1  16   1       16.99       15.83      0.75 o 
   2  16   1      237.13      232.05      2.78 o 
   3  16   1       22.76       25.96      1.22 o 
   4  16   1      393.52      382.30      5.28 o 
   5  16   1       24.51       27.47      1.46 o 
   6  16   1      185.46      190.32      4.56 o 
   7  16   1        9.74       16.00      2.80 o 
   8  16   1       21.23       23.62      2.91 o 
   1  17   1      422.54      431.95      4.51 o 
   2  17   1       75.51       76.60      1.63 o 
   3  17   1      113.35      120.76      2.17 o 
   4  17   1      119.49      121.91      2.54 o 
   5  17   1        3.27        3.78      1.36 o 
   6  17   1       75.67       80.53      3.07 o 
   7  17   1       94.12      111.95      4.21 o 
   8  17   1       17.22       13.92      2.77 o 
   1  18   1      160.88      145.35      2.31 o 
   2  18   1       70.59       75.05      1.73 o 
   3  18   1        7.25        5.75      1.03 o 
   4  18   1      185.88      181.08      3.45 o 
   5  18   1       37.17       40.45      2.22 o 
   6  18   1      165.60      160.85      4.35 o 
   7  18   1       47.68       54.40      3.29 o 
   1  19   1      243.89      219.76      3.10 o 
   2  19   1       31.93       37.46      1.51 o 
   3  19   1       98.28       88.42      2.14 o 
   4  19   1       54.42       58.13      2.37 o 
   5  19   1        7.03       10.79      2.19 o 
   6  19   1       22.96       29.22      2.64 o 
   7  19   1        3.39        6.66      2.64 o 
   1  20   1        0.41        1.49      0.96 o 
   2  20   1       39.11       42.16      1.54 o 
   3  20   1       21.21       20.35      1.61 o 
   4  20   1       55.11       51.52      2.41 o 
   5  20   1       34.96       40.30      2.86 o 
   6  20   1       18.33       16.18      2.37 o 
   1  21   1        7.36        6.80      1.25 o 
   2  21   1       11.96       15.61      1.43 o 
   3  21   1        1.03        1.07      1.47 o 
   4  21   1       19.30       26.20      2.74 o 
   5  21   1        0.15        0.88      2.49 o 
   6  21   1        6.61       11.18      2.71 o 
   1  22   1        1.56        1.75      1.25 o 
   2  22   1       19.75       19.52      1.66 o 
   3  22   1        4.57        4.50      1.71 o 
   4  22   1       36.04       40.76      2.93 o 
   5  22   1        6.72        6.25      2.58 o 
   1  23   1      409.14      409.72      6.28 o 
   2  23   1       32.47       44.67      2.94 o 
   3  23   1      122.79      126.19      4.22 o 
   4  23   1       43.12       60.27      3.32 o 
   1  24   1       20.11       20.27      1.90 o 
   2  24   1      151.51      160.21      5.47 o 
   3  24   1       11.92       12.99      2.24 o 
   4  24   1      228.32      228.87     23.14 o 
   1  25   1      107.40      104.36      3.21 o 
   2  25   1        4.38        8.13      2.50 o 
   0   0   2     1170.03     1281.54     18.76 o 
   1   0   2      257.26      277.46      3.07 o 
   2   0   2     1431.24     1604.40     21.28 o 
   3   0   2      850.31      827.63     13.89 o 
   4   0   2      914.76     1005.12     15.80 o 
   5   0   2      689.02      646.10      9.71 o 
   6   0   2      219.71      220.93      4.12 o 
   7   0   2      293.42      281.59      5.71 o 
   8   0   2       10.50        8.87      1.87 o 
   9   0   2       30.59       32.12      3.24 o 
  10   0   2        4.15        8.71      9.61 o 
   0   1   2      184.78      195.62      2.40 o 
   1   1   2      976.38     1081.27      7.35 o 
   2   1   2      368.34      354.72      3.24 o 
   3   1   2     3396.39     3573.21     41.86 o 
   4   1   2      306.55      291.10      3.42 o 
   5   1   2     1644.67     1639.77     16.31 o 
   6   1   2       44.78       47.15      1.31 o 
   7   1   2      141.70      129.12      2.59 o 
   8   1   2        3.98        5.34      1.26 o 
   9   1   2       21.52       28.61      2.67 o 
  10   1   2       27.26       25.95      4.93 o 
   0   2   2      507.08      502.14      5.09 o 
   1   2   2      140.50      146.26      1.24 o 
   2   2   2       37.10       32.88      0.66 o 
   3   2   2      638.19      650.79      6.22 o 
   4   2   2      150.86      154.04      2.17 o 
   5   2   2      402.35      390.75      4.51 o 
   6   2   2      295.19      293.14      4.33 o 
   7   2   2       68.08       63.93      1.92 o 
   8   2   2      194.88      185.33      3.60 o 
   9   2   2        0.71        6.23      1.99 o 
  10   2   2       60.55       53.98      5.11 o 
   0   3   2     1319.36     1401.16     13.52 o 
   1   3   2      251.81      314.53      2.36 o 
   2   3   2      207.11      218.95      1.93 o 
   3   3   2      663.47      808.86      7.37 o 
   4   3   2       98.77       92.68      1.72 o 
   5   3   2       85.81       99.10      1.99 o 
   6   3   2      237.46      229.48      4.18 o 
   7   3   2       51.90       58.11      2.13 o 
   8   3   2      109.66      108.28      2.89 o 
   9   3   2       99.76       95.58      4.29 o 
  10   3   2        9.39        7.38      3.84 o 
   0   4   2      215.13      304.17      4.30 o 
   1   4   2        0.68        0.10      0.24 o 
   2   4   2       99.35      124.25      1.32 o 
   3   4   2       41.66       38.15      0.93 o 
   4   4   2       29.59       28.45      0.95 o 
   5   4   2       74.82       75.50      1.88 o 
   6   4   2       16.48       16.67      1.13 o 
   7   4   2       31.39       31.40      1.68 o 
   8   4   2       11.52       13.31      1.54 o 
   9   4   2        3.75        5.60      3.50 o 
  10   4   2       10.33        3.13      3.79 o 
   0   5   2       64.45       56.61      1.05 o 
   1   5   2       77.56       80.05      0.90 o 
   2   5   2       13.77       10.17      0.43 o 
   3   5   2      471.99      475.79      4.45 o 
   4   5   2        0.98       -0.10      0.58 o 
   5   5   2      543.61      540.38      6.66 o 
   6   5   2       22.19       19.93      1.59 o 
   7   5   2      212.51      203.56      3.86 o 
   8   5   2       47.59       48.03      2.06 o 
   9   5   2       11.44       15.72      3.52 o 
  10   5   2       35.04       27.17      4.42 o 
   0   6   2     1617.04     1711.23     16.24 o 
   1   6   2      610.85      621.52      4.55 o 
   2   6   2      614.00      647.13      5.85 o 
   3   6   2     1885.60     1820.12     15.26 o 
   4   6   2       25.39       28.38      0.97 o 
   5   6   2      880.24      853.11      9.42 o 
   6   6   2       17.29       21.90      1.35 o 
   7   6   2      108.29      113.37      2.80 o 
   8   6   2       36.68       37.97      2.10 o 
   9   6   2        2.01        7.17      3.32 o 
  10   6   2       13.26        2.62      4.05 o 
   0   7   2     3309.19     3771.64     39.66 o 
   1   7   2      211.00      190.85      1.72 o 
   2   7   2     1872.00     2059.14     16.94 o 
   3   7   2      848.01      751.07      7.28 o 
   4   7   2      190.66      203.68      2.50 o 
   5   7   2      630.39      588.96      6.75 o 
   6   7   2       31.46       31.06      1.55 o 
   7   7   2      167.88      161.80      3.49 o 
   8   7   2       62.16       68.44      3.12 o 
   9   7   2        5.34        2.92      3.84 o 
  10   7   2        7.81       15.60     16.98 o 
   0   8   2     1009.54     1102.11     11.03 o 
   1   8   2       58.20       63.55      0.89 o 
   2   8   2      757.69      789.94      6.91 o 
   3   8   2      297.21      281.01      3.01 o 
   4   8   2      231.50      228.44      2.84 o 
   5   8   2      287.22      261.53      3.62 o 
   6   8   2        1.59        0.74      1.03 o 
   7   8   2      110.02      112.39      2.79 o 
   8   8   2       47.12       51.68      2.49 o 
   9   8   2       13.10       14.50      3.50 o 
   0   9   2      183.39      156.55      2.16 o 
   1   9   2       21.38       22.07      0.61 o 
   2   9   2       88.58       72.47      1.11 o 
   3   9   2      122.46      125.56      1.56 o 
   4   9   2        7.24        4.28      0.72 o 
   5   9   2       74.02       73.00      1.44 o 
   6   9   2       14.15       16.46      1.32 o 
   7   9   2        5.76        6.84      1.38 o 
   8   9   2       63.20       72.68      3.43 o 
   9   9   2        0.00        3.52      3.30 o 
   0  10   2      534.76      506.13      5.80 o 
   1  10   2       90.74       83.66      1.20 o 
   2  10   2      119.66      119.14      1.47 o 
   3  10   2      226.51      200.73      2.20 o 
   4  10   2      124.78      112.97      1.73 o 
   5  10   2       33.60       32.42      1.37 o 
   6  10   2      416.99      383.99      5.76 o 
   7  10   2       13.79       15.40      1.49 o 
   8  10   2      192.78      180.15      7.44 o 
   9  10   2       43.18       40.79      4.32 o 
   0  11   2       10.81       21.34      0.91 o 
   1  11   2      119.23      117.06      1.53 o 
   2  11   2        1.89        3.51      0.58 o 
   3  11   2      475.10      466.18      4.61 o 
   4  11   2        1.13        0.80      0.71 o 
   5  11   2      203.94      189.66      3.28 o 
   6  11   2        7.50       10.81      1.39 o 
   7  11   2        1.41       -0.27      1.24 o 
   8  11   2       11.18       12.61      2.75 o 
   9  11   2       21.54       20.60      3.91 o 
   0  12   2      227.50      231.22      3.31 o 
   1  12   2        3.56        2.74      0.63 o 
   2  12   2       71.53       74.59      1.22 o 
   3  12   2       47.74       46.81      1.06 o 
   4  12   2       32.78       32.39      1.29 o 
   5  12   2       96.33       95.64      2.40 o 
   6  12   2      224.32      208.13      3.99 o 
   7  12   2       69.36       72.13      4.31 o 
   8  12   2      203.54      186.07      6.43 o 
   9  12   2       20.64       16.78      4.26 o 
   0  13   2      364.86      343.06      4.83 o 
   1  13   2       10.05        7.35      0.76 o 
   2  13   2      291.59      278.39      2.95 o 
   3  13   2      106.29       95.73      1.61 o 
   4  13   2       81.07       79.39      1.73 o 
   5  13   2      183.62      175.17      4.80 o 
   6  13   2        1.11       -0.39      1.22 o 
   7  13   2      108.90      107.64      3.77 o 
   8  13   2       40.69       42.51      3.29 o 
   0  14   2     3001.03     2756.82     32.20 o 
   1  14   2       11.69       12.47      0.79 o 
   2  14   2     1504.93     1445.53     12.78 o 
   3  14   2       64.52       57.32      1.40 o 
   4  14   2       68.75       67.57      2.34 o 
   5  14   2       98.26       98.71      3.37 o 
   6  14   2       95.00      100.49      2.75 o 
   7  14   2       80.45       80.03      3.99 o 
   8  14   2       81.61       86.92      3.79 o 
   0  15   2      957.42      885.28     12.36 o 
   1  15   2       21.58       21.04      0.92 o 
   2  15   2      497.96      472.57      5.03 o 
   3  15   2      101.91       98.63      2.15 o 
   4  15   2       34.79       36.49      1.49 o 
   5  15   2       92.98       98.45      2.53 o 
   6  15   2       21.07       24.99      1.97 o 
   7  15   2       33.16       36.98      2.78 o 
   8  15   2       34.03       42.73      3.12 o 
   0  16   2       15.51        9.23      1.18 o 
   1  16   2       36.77       40.00      1.23 o 
   2  16   2        1.84        0.17      0.73 o 
   3  16   2      182.44      184.58      3.18 o 
   4  16   2        6.70        8.25      1.18 o 
   5  16   2      118.37      112.97      2.71 o 
   6  16   2        2.05        2.75      1.80 o 
   7  16   2       10.53        7.60      2.22 o 
   8  16   2       14.63       23.45      2.86 o 
   0  17   2        9.66        5.96      1.32 o 
   1  17   2        1.92        1.60      0.87 o 
   2  17   2        0.78       -0.30      0.96 o 
   3  17   2        6.39        5.26      1.16 o 
   4  17   2        7.03        9.95      1.30 o 
   5  17   2        1.99        3.37      1.50 o 
   6  17   2       14.53       23.56      2.23 o 
   7  17   2        0.00        2.25      1.90 o 
   0  18   2       25.64       33.70      1.94 o 
   1  18   2        3.35        1.28      0.99 o 
   2  18   2       10.85       14.72      1.23 o 
   3  18   2       14.89       14.30      1.32 o 
   4  18   2        0.05       -1.13      1.39 o 
   5  18   2        7.22        5.52      1.72 o 
   6  18   2       12.78       14.24      2.18 o 
   7  18   2        0.27        2.34      2.01 o 
   0  19   2      266.30      252.23      5.14 o 
   1  19   2       22.09       22.40      1.46 o 
   2  19   2       95.86       94.42      2.41 o 
   3  19   2       93.48       94.16      2.40 o 
   4  19   2        6.35        5.69      1.59 o 
   5  19   2       54.54       63.76      3.42 o 
   6  19   2       88.63       93.81      3.73 o 
   0  20   2      234.16      247.51      5.96 o 
   1  20   2       34.96       35.85      1.66 o 
   2  20   2      137.72      140.61      2.96 o 
   3  20   2      164.57      159.53      3.97 o 
   4  20   2       14.47       12.20      1.98 o 
   5  20   2      120.88      122.71      4.23 o 
   6  20   2        9.50       17.21      2.32 o 
   0  21   2      303.10      298.34      6.62 o 
   1  21   2        6.48        8.04      1.42 o 
   2  21   2      203.23      200.89      4.41 o 
   3  21   2       46.52       44.04      2.15 o 
   4  21   2       47.59       49.82      2.75 o 
   5  21   2       68.18       68.71      4.94 o 
   0  22   2      306.63      309.25      7.65 o 
   1  22   2        2.29        3.99      1.58 o 
   2  22   2      160.50      164.70      3.92 o 
   3  22   2       21.29       18.78      2.07 o 
   4  22   2        9.89       13.62      2.21 o 
   5  22   2       42.02       47.46      3.47 o 
   0  23   2        0.03        7.07      2.66 o 
   1  23   2       16.25       18.07      1.85 o 
   2  23   2        0.77        3.28      2.03 o 
   3  23   2       76.45       74.68      3.25 o 
   4  23   2        4.83        7.36      2.34 o 
   0  24   2       60.39       84.74      4.96 o 
   1  24   2        0.25        1.01      1.63 o 
   2  24   2       28.93       40.72      2.36 o 
   3  24   2        1.50        4.83      2.17 o 
   0  25   2        0.12        1.00      2.41 o 
   1  25   2        1.81        4.70      1.88 o 
   1   1   3     1284.34     1425.17     10.31 o 
   2   1   3      340.76      369.08      3.33 o 
   3   1   3      302.64      311.00      3.49 o 
   4   1   3      418.23      396.51      7.42 o 
   5   1   3        7.53        6.07      1.26 o 
   6   1   3      128.53      112.89      2.98 o 
   7   1   3        5.91        7.70      1.27 o 
   8   1   3        3.21        6.96      1.29 o 
   9   1   3        0.54        0.28      2.29 o 
   1   2   3       19.10        6.84      0.40 o 
   2   2   3        4.57        1.22      0.35 o 
   3   2   3      261.85      245.33      2.92 o 
   4   2   3        2.01        4.75      0.85 o 
   5   2   3      472.87      483.70      6.70 o 
   6   2   3       14.49       15.89      1.29 o 
   7   2   3      134.89      128.27      2.71 o 
   8   2   3       14.28       17.21      1.47 o 
   9   2   3        3.57        2.75      2.35 o 
   1   3   3      596.93      615.78      4.66 o 
   2   3   3      613.64      654.17      5.59 o 
   3   3   3       38.20       36.11      1.25 o 
   4   3   3     1104.03     1068.20     11.09 o 
   5   3   3      173.19      188.98      3.24 o 
   6   3   3      663.66      611.57      7.57 o 
   7   3   3      338.87      329.73      5.78 o 
   8   3   3      128.99      119.93      3.14 o 
   9   3   3      159.07      154.24      5.96 o 
   1   4   3     2319.60     2433.27     18.28 o 
   2   4   3      141.83      130.20      1.59 o 
   3   4   3      169.63      174.05      2.23 o 
   4   4   3      143.99      131.51      2.16 o 
   5   4   3      314.03      307.69      4.68 o 
   6   4   3       56.33       58.05      1.75 o 
   7   4   3      520.31      488.11      7.63 o 
   8   4   3        4.51        4.26      2.84 o 
   9   4   3      156.13      158.20      6.61 o 
   1   5   3      304.01      279.48      2.53 o 
   2   5   3      413.22      370.91      3.49 o 
   3   5   3       73.46       68.98      1.14 o 
   4   5   3      770.92      723.86      8.24 o 
   5   5   3        3.29        5.51      0.87 o 
   6   5   3      320.07      327.00      6.40 o 
   7   5   3        1.96        1.86      1.15 o 
   8   5   3       26.11       32.74      2.21 o 
   9   5   3        2.53        1.38      3.18 o 
   1   6   3     1003.17     1130.00      9.05 o 
   2   6   3       93.25       99.44      1.36 o 
   3   6   3      412.50      430.38      4.21 o 
   4   6   3      145.48      162.33      2.29 o 
   5   6   3       60.74       55.04      1.92 o 
   6   6   3       40.24       45.39      2.21 o 
   7   6   3        0.02        1.24      1.30 o 
   8   6   3        0.08       -0.24      1.36 o 
   9   6   3        3.72        6.56      4.97 o 
   1   7   3      163.85      154.27      1.67 o 
   2   7   3        9.66       10.43      0.54 o 
   3   7   3        8.37        6.67      0.61 o 
   4   7   3       48.69       45.50      1.17 o 
   5   7   3       25.69       29.19      1.29 o 
   6   7   3       32.35       29.43      1.85 o 
   7   7   3       44.30       47.35      2.31 o 
   8   7   3        3.01        2.30      1.44 o 
   9   7   3       15.37       20.58      4.75 o 
   1   8   3      927.29      984.66      7.77 o 
   2   8   3        0.36        0.89      0.48 o 
   3   8   3      213.16      222.81      2.37 o 
   4   8   3        1.17        4.16      0.65 o 
   5   8   3        1.21        1.59      1.10 o 
   6   8   3        4.23        6.79      1.54 o 
   7   8   3        3.74        3.15      1.50 o 
   8   8   3        3.59        7.12      2.46 o 
   9   8   3        0.75       -2.08      5.60 o 
   1   9   3      613.54      538.72      4.41 o 
   2   9   3     1032.90      954.93      7.92 o 
   3   9   3      153.93      122.80      1.64 o 
   4   9   3     1330.41     1246.40     12.28 o 
   5   9   3        0.01        0.31      1.03 o 
   6   9   3      313.11      304.55      5.79 o 
   7   9   3       23.88       26.48      2.11 o 
   8   9   3        0.18        4.39      2.68 o 
   9   9   3       10.12       16.87      3.95 o 
   1  10   3      385.65      378.98      3.36 o 
   2  10   3      156.70      157.78      1.80 o 
   3  10   3      172.88      172.64      2.04 o 
   4  10   3      210.76      218.92      3.18 o 
   5  10   3        5.08        6.18      1.13 o 
   6  10   3       76.66       80.89      2.60 o 
   7  10   3       64.11       67.48      3.57 o 
   8  10   3        2.50        1.32      2.67 o 
   9  10   3      142.27      147.65      9.16 o 
   1  11   3        2.86        0.75      0.58 o 
   2  11   3        3.77        4.38      0.57 o 
   3  11   3        2.58        0.18      0.68 o 
   4  11   3       52.87       62.21      1.81 o 
   5  11   3       14.37       10.76      1.23 o 
   6  11   3      178.07      187.84      4.94 o 
   7  11   3       29.27       36.01      3.81 o 
   8  11   3      167.66      158.51      6.05 o 
   1  12   3      987.95      956.46      8.04 o 
   2  12   3      163.23      148.58      2.39 o 
   3  12   3      215.34      206.97      2.86 o 
   4  12   3      247.02      230.96      4.38 o 
   5  12   3        3.19        3.49      1.16 o 
   6  12   3       72.76       74.51      2.62 o 
   7  12   3       64.45       58.74      5.78 o 
   8  12   3        0.14       -1.59      4.68 o 
   1  13   3       32.12       35.00      1.00 o 
   2  13   3        0.78        0.68      0.65 o 
   3  13   3       35.53       35.28      1.28 o 
   4  13   3        1.97        0.90      1.10 o 
   5  13   3       46.45       49.80      2.58 o 
   6  13   3       13.45       14.02      1.73 o 
   7  13   3       36.37       38.98      3.46 o 
   8  13   3       14.46       14.58      4.86 o 
   1  14   3        3.08        3.88      0.71 o 
   2  14   3        3.05        2.80      0.82 o 
   3  14   3        5.89        3.43      0.95 o 
   4  14   3        7.47        7.23      1.23 o 
   5  14   3        2.84        1.78      1.24 o 
   6  14   3        3.08        2.61      1.55 o 
   7  14   3        1.96        0.53      2.39 o 
   8  14   3        0.00        0.69      4.40 o 
   1  15   3       98.57       83.92      1.61 o 
   2  15   3       43.12       40.08      1.33 o 
   3  15   3       56.89       52.60      1.58 o 
   4  15   3        9.14        8.02      1.26 o 
   5  15   3       25.25       25.49      1.74 o 
   6  15   3       28.13       37.28      3.09 o 
   7  15   3        9.66        6.31      2.50 o 
   1  16   3      676.72      643.27      7.38 o 
   2  16   3      114.56      116.76      2.20 o 
   3  16   3      204.98      200.35      3.28 o 
   4  16   3      163.32      169.68      3.24 o 
   5  16   3        1.53        2.17      1.45 o 
   6  16   3       49.62       55.64      3.89 o 
   7  16   3       21.61       21.82      3.32 o 
   1  17   3       17.12       21.38      1.25 o 
   2  17   3      346.22      321.73      4.25 o 
   3  17   3        0.39        1.04      1.07 o 
   4  17   3      458.10      427.28      6.72 o 
   5  17   3       12.65       13.57      1.67 o 
   6  17   3      114.54      111.58      4.00 o 
   7  17   3       25.65       33.12      3.00 o 
   1  18   3      293.94      270.58      4.10 o 
   2  18   3       42.71       47.18      1.65 o 
   3  18   3       60.80       55.82      2.11 o 
   4  18   3       62.29       72.55      2.54 o 
   5  18   3       14.05       21.10      2.09 o 
   6  18   3       23.94       30.51      2.46 o 
   1  19   3       29.83       30.65      1.64 o 
   2  19   3       65.64       64.19      2.62 o 
   3  19   3        8.79       10.55      1.54 o 
   4  19   3      119.44      120.69      3.06 o 
   5  19   3        0.01       -0.21      1.87 o 
   6  19   3       66.39       76.25      4.39 o 
   1  20   3       95.17       91.27      2.71 o 
   2  20   3        1.06       -1.17      1.68 o 
   3  20   3       49.44       54.70      2.53 o 
   4  20   3        0.65        3.16      1.78 o 
   5  20   3       18.07       22.08      2.37 o 
   1  21   3        0.67        0.33      1.52 o 
   2  21   3       32.24       35.29      2.31 o 
   3  21   3        1.03        0.25      1.92 o 
   4  21   3       28.08       37.24      2.68 o 
   1  22   3      251.21      265.30      7.40 o 
   2  22   3       18.35       23.64      2.22 o 
   3  22   3       51.42       57.33      2.99 o 
   4  22   3       29.43       41.39      2.77 o 
   1  23   3       52.52       52.82      2.63 o 
   2  23   3        4.81        3.13      1.88 o 
   3  23   3       21.03       26.47      5.83 o 
   1  24   3       38.48       41.46      5.36 o 
   0   0   4      595.45      700.91     10.13 o 
   1   0   4        0.07       -0.24      0.57 o 
   2   0   4      251.60      282.12      3.57 o 
   3   0   4       13.45        9.30      1.06 o 
   4   0   4        0.75        0.10      1.35 o 
   5   0   4      108.36       95.75      4.50 o 
   6   0   4       34.04       38.70      4.54 o 
   7   0   4      186.35      190.78      6.77 o 
   8   0   4        7.90        1.60      3.38 o 
   9   0   4       96.64       95.72      6.48 o 
   0   1   4     1907.46     1915.07     18.42 o 
   1   1   4       12.44       10.37      0.49 o 
   2   1   4     1108.76     1081.26      8.41 o 
   3   1   4       53.44       45.09      1.21 o 
   4   1   4      127.72      115.42      2.57 o 
   5   1   4       16.85       14.44      1.83 o 
   6   1   4       38.06       43.02      2.49 o 
   7   1   4        1.09       -0.04      1.93 o 
   8   1   4      124.85      114.63      6.74 o 
   9   1   4        5.60       -0.31      2.41 o 
   0   2   4       58.98       69.37      1.41 o 
   1   2   4       73.62       75.05      1.04 o 
   2   2   4       42.27       47.59      0.85 o 
   3   2   4      333.90      336.18      4.06 o 
   4   2   4       15.72       17.60      1.37 o 
   5   2   4      246.37      248.57      5.32 o 
   6   2   4       10.37        8.53      1.87 o 
   7   2   4       55.08       58.17      2.78 o 
   8   2   4       17.67       17.41      2.75 o 
   9   2   4        0.85        0.39      2.47 o 
   0   3   4        3.51        3.92      0.73 o 
   1   3   4       75.44       71.73      1.03 o 
   2   3   4        0.48       -0.12      0.48 o 
   3   3   4      291.14      274.59      3.68 o 
   4   3   4       34.83       30.96      1.49 o 
   5   3   4       67.74       60.64      2.20 o 
   6   3   4       61.79       56.19      2.57 o 
   7   3   4       20.16       22.72      2.16 o 
   8   3   4       30.77       29.03      3.08 o 
   9   3   4       56.63       43.21      4.78 o 
   0   4   4        0.47        2.34      0.71 o 
   1   4   4       23.58       28.55      0.75 o 
   2   4   4        1.98        1.73      0.53 o 
   3   4   4       85.80      106.98      1.78 o 
   4   4   4        9.20       15.65      1.24 o 
   5   4   4       17.04       25.37      1.27 o 
   6   4   4       12.17       16.23      1.38 o 
   7   4   4       11.04       10.52      2.09 o 
   8   4   4       15.05       18.57      2.61 o 
   9   4   4       30.67       25.44      4.49 o 
   0   5   4      659.52      651.46      7.25 o 
   1   5   4       17.58       19.68      0.66 o 
   2   5   4      264.21      256.13      2.93 o 
   3   5   4       65.02       63.22      1.31 o 
   4   5   4       12.45       14.50      1.25 o 
   5   5   4        7.46        9.25      1.32 o 
   6   5   4      278.30      259.21      5.12 o 
   7   5   4       17.01       15.45      2.06 o 
   8   5   4      275.87      252.97     10.06 o 
   9   5   4       22.88       19.84      3.68 o 
   0   6   4       30.60       25.57      1.18 o 
   1   6   4      131.33      131.24      1.71 o 
   2   6   4       27.01       25.91      0.81 o 
   3   6   4      613.31      618.06      6.26 o 
   4   6   4        1.72        1.46      0.92 o 
   5   6   4      436.08      439.44      7.54 o 
   6   6   4        8.98        6.24      2.40 o 
   7   6   4       81.71       84.57      7.06 o 
   8   6   4       12.61       15.33      3.59 o 
   0   7   4     2854.32     2800.70     31.98 o 
   1   7   4        6.63        9.75      0.67 o 
   2   7   4     1632.52     1583.51     13.58 o 
   3   7   4       20.98       28.83      0.90 o 
   4   7   4      192.10      187.80      3.45 o 
   5   7   4        6.63        8.43      1.41 o 
   6   7   4       20.37       22.24      2.73 o 
   7   7   4        0.05        0.31      1.58 o 
   8   7   4       52.38       61.10      7.53 o 
   0   8   4      132.27      115.73      2.22 o 
   1   8   4      119.41      117.90      1.67 o 
   2   8   4       31.52       32.78      1.16 o 
   3   8   4      582.97      598.75      6.86 o 
   4   8   4       14.53       13.61      1.51 o 
   5   8   4      471.10      466.24      9.18 o 
   6   8   4       38.61       34.35      2.18 o 
   7   8   4      114.45      109.68      4.18 o 
   8   8   4        3.82        5.59      3.74 o 
   0   9   4       29.52       28.12      1.47 o 
   1   9   4        3.90        3.71      0.57 o 
   2   9   4        6.83        6.18      0.74 o 
   3   9   4        8.74       12.40      0.96 o 
   4   9   4        2.19        3.66      0.99 o 
   5   9   4        0.06        2.49      1.13 o 
   6   9   4        0.89        1.73      1.50 o 
   7   9   4        3.19        1.94      2.14 o 
   8   9   4        9.97       13.50      5.72 o 
   0  10   4      377.73      344.31      5.34 o 
   1  10   4        2.82        4.45      0.67 o 
   2  10   4      168.61      148.65      2.35 o 
   3  10   4       20.34       22.78      1.13 o 
   4  10   4        0.02        1.39      1.02 o 
   5  10   4       32.84       32.79      1.94 o 
   6  10   4       37.53       38.98      2.80 o 
   7  10   4       20.58       25.65      3.96 o 
   8  10   4        8.31        4.29      3.90 o 
   0  11   4      179.99      161.94      2.96 o 
   1  11   4       13.80       12.41      0.77 o 
   2  11   4       67.43       62.51      1.71 o 
   3  11   4       38.20       34.47      1.33 o 
   4  11   4        6.18        8.66      1.21 o 
   5  11   4        4.53        4.15      1.31 o 
   6  11   4       84.05       94.74      3.38 o 
   7  11   4        4.46        5.58      3.14 o 
   8  11   4       69.69       78.86      5.49 o 
   0  12   4       12.92       12.77      1.13 o 
   1  12   4       24.33       26.25      1.08 o 
   2  12   4       16.26       15.07      1.02 o 
   3  12   4      129.12      125.51      2.38 o 
   4  12   4       13.43       12.75      1.26 o 
   5  12   4      138.43      144.64      3.03 o 
   6  12   4        8.98        9.04      1.80 o 
   7  12   4       59.68       62.85      4.83 o 
   0  13   4      115.14      111.34      2.86 o 
   1  13   4       17.80       15.73      1.05 o 
   2  13   4      109.90      113.78      2.30 o 
   3  13   4       57.75       53.80      1.67 o 
   4  13   4       71.85       81.09      2.20 o 
   5  13   4       16.30       17.85      1.62 o 
   6  13   4       12.81       15.89      2.28 o 
   7  13   4        0.79        1.69      2.99 o 
   0  14   4       14.74       15.54      1.65 o 
   1  14   4       76.59       71.80      1.86 o 
   2  14   4        0.05        0.59      1.06 o 
   3  14   4      401.35      385.09      5.17 o 
   4  14   4       28.92       29.66      1.58 o 
   5  14   4      353.04      348.48      6.83 o 
   6  14   4       44.16       46.37      3.28 o 
   7  14   4       94.64       94.03      5.66 o 
   0  15   4      421.65      396.80     10.31 o 
   1  15   4        1.69        2.68      1.21 o 
   2  15   4      261.88      242.60      4.11 o 
   3  15   4        8.26       12.87      1.26 o 
   4  15   4       46.70       45.35      2.08 o 
   5  15   4        3.30        9.22      1.54 o 
   6  15   4        0.14        0.92      2.08 o 
   0  16   4       25.79       27.38      2.00 o 
   1  16   4       33.26       32.55      1.65 o 
   2  16   4        0.08        1.60      1.28 o 
   3  16   4      154.71      153.13      3.22 o 
   4  16   4       58.40       60.27      2.68 o 
   5  16   4      101.80      101.63      3.17 o 
   6  16   4       85.39       80.54      3.76 o 
   0  17   4       10.18        9.50      2.06 o 
   1  17   4        2.18        2.67      1.32 o 
   2  17   4        0.28       -1.33      1.33 o 
   3  17   4        7.65        7.40      1.50 o 
   4  17   4       20.39       18.74      1.92 o 
   5  17   4        2.35        4.48      1.77 o 
   6  17   4       49.54       60.07      4.21 o 
   0  18   4       15.43       22.68      2.71 o 
   1  18   4       13.88       14.31      1.88 o 
   2  18   4        2.01        2.40      1.77 o 
   3  18   4       62.66       57.44      2.30 o 
   4  18   4        8.37       10.77      1.89 o 
   5  18   4       37.85       34.89      3.25 o 
   0  19   4       76.40       70.77      3.84 o 
   1  19   4        0.22       -1.34      1.75 o 
   2  19   4       22.47       24.31      2.25 o 
   3  19   4        2.48        4.05      1.75 o 
   4  19   4       10.80       15.11      2.05 o 
   0  20   4        8.95       11.97      3.27 o 
   1  20   4       48.72       51.64      2.57 o 
   2  20   4        1.80        5.84      1.90 o 
   3  20   4      235.20      245.03      6.95 o 
   4  20   4        2.90        4.97      2.24 o 
   0  21   4      327.56      314.20      9.23 o 
   1  21   4        3.85        6.21      2.02 o 
   2  21   4      213.45      201.57      4.95 o 
   3  21   4       12.90       16.89      3.48 o 
   0  22   4        8.34       13.43      4.32 o 
   1  22   4        1.63        0.78      3.06 o 
   1   1   5      193.72      182.22      1.75 o 
   2   1   5       16.11       17.16      0.96 o 
   3   1   5        7.56        7.06      1.65 o 
   4   1   5        0.70       -1.01      1.37 o 
   5   1   5       73.29       72.83      5.79 o 
   6   1   5       27.48       31.75      2.49 o 
   7   1   5      102.99      101.71      4.76 o 
   8   1   5       45.86       44.40      5.16 o 
   1   2   5      779.65      733.96      5.61 o 
   2   2   5        0.47        2.81      0.65 o 
   3   2   5      223.54      211.24      3.53 o 
   4   2   5        0.94        3.06      1.60 o 
   5   2   5        0.07        2.29      1.78 o 
   6   2   5        0.11        1.26      1.99 o 
   7   2   5       29.75       22.74      2.90 o 
   8   2   5        1.14        4.29      2.61 o 
   1   3   5      348.78      353.46      2.99 o 
   2   3   5      222.46      218.10      2.53 o 
   3   3   5       98.06      107.51      3.07 o 
   4   3   5      389.65      370.98      8.11 o 
   5   3   5        0.23       -1.73      1.73 o 
   6   3   5      167.66      156.39      4.54 o 
   7   3   5       12.92       12.65      2.90 o 
   8   3   5       14.53       16.40      3.11 o 
   1   4   5      151.57      154.75      1.81 o 
   2   4   5       13.81       10.02      0.88 o 
   3   4   5       27.30       34.09      1.66 o 
   4   4   5        3.79        2.41      1.65 o 
   5   4   5       11.16       11.81      2.20 o 
   6   4   5        9.13        9.36      2.16 o 
   7   4   5       99.92       96.37      6.96 o 
   8   4   5       28.68       27.31      3.32 o 
   1   5   5       23.70       28.77      0.94 o 
   2   5   5      309.94      317.78      3.64 o 
   3   5   5        4.34        4.75      1.27 o 
   4   5   5      387.10      400.81      7.26 o 
   5   5   5       48.92       50.16      2.92 o 
   6   5   5      105.73      110.06      4.22 o 
   7   5   5       24.81       16.96      3.06 o 
   8   5   5        0.59       -2.88      2.88 o 
   1   6   5      538.90      556.12      6.33 o 
   2   6   5       10.69       13.33      0.91 o 
   3   6   5      170.43      170.32      2.97 o 
   4   6   5       19.03       25.88      2.02 o 
   5   6   5        7.04        7.70      1.90 o 
   6   6   5       12.98       19.43      2.73 o 
   7   6   5        0.01       -1.19      3.08 o 
   1   7   5        7.99        7.81      0.99 o 
   2   7   5       66.63       68.56      1.61 o 
   3   7   5        2.81        3.23      0.83 o 
   4   7   5       47.95       49.67      2.67 o 
   5   7   5        0.00        2.13      1.89 o 
   6   7   5        0.11       -1.97      2.19 o 
   7   7   5        2.05       -0.65      3.09 o 
   1   8   5      557.63      532.51      7.07 o 
   2   8   5      106.19      102.93      2.15 o 
   3   8   5      188.56      185.13      3.83 o 
   4   8   5      115.83      109.89      3.64 o 
   5   8   5       10.09       16.33      2.23 o 
   6   8   5        6.82        4.39      2.56 o 
   7   8   5        1.62       -1.61      2.97 o 
   1   9   5        8.19        8.92      1.19 o 
   2   9   5       47.76       52.35      1.78 o 
   3   9   5        9.05        8.98      1.01 o 
   4   9   5      113.26      121.34      2.89 o 
   5   9   5        3.71        5.74      1.93 o 
   6   9   5       92.93      100.78      5.23 o 
   7   9   5        0.04        0.68      3.24 o 
   1  10   5      358.45      356.20      5.14 o 
   2  10   5       29.50       29.84      1.59 o 
   3  10   5       28.81       34.33      1.57 o 
   4  10   5       50.21       43.88      2.79 o 
   5  10   5       65.35       64.90      3.73 o 
   6  10   5       22.32       15.86      3.54 o 
   7  10   5      142.86      138.95      6.99 o 
   1  11   5       43.27       40.89      1.60 o 
   2  11   5      113.70      104.74      2.61 o 
   3  11   5       21.55       21.72      1.43 o 
   4  11   5      219.82      192.72      5.35 o 
   5  11   5        7.12        8.12      2.57 o 
   6  11   5      114.33      111.58      5.99 o 
   1  12   5       28.09       33.54      1.54 o 
   2  12   5      131.96      136.55      3.02 o 
   3  12   5       62.60       72.58      2.24 o 
   4  12   5      175.99      186.83      5.11 o 
   5  12   5       53.96       60.66      3.79 o 
   6  12   5       42.77       48.20      4.70 o 
   1  13   5       10.98        6.87      1.31 o 
   2  13   5       33.00       30.07      1.78 o 
   3  13   5        0.66        2.16      1.18 o 
   4  13   5       36.82       39.75      2.06 o 
   5  13   5        1.27        2.33      1.89 o 
   6  13   5        8.25       10.52      2.96 o 
   1  14   5       18.93       14.55      1.55 o 
   2  14   5       16.75       16.63      1.53 o 
   3  14   5        0.32        0.29      1.27 o 
   4  14   5       13.29       15.87      1.78 o 
   5  14   5        3.47        4.56      1.97 o 
   1  15   5        0.46        0.19      1.39 o 
   2  15   5       60.72       59.25      2.21 o 
   3  15   5        1.27        1.82      1.37 o 
   4  15   5       77.94       81.49      2.85 o 
   5  15   5        1.81        2.26      1.96 o 
   1  16   5      216.09      202.43      4.33 o 
   2  16   5       17.50       19.64      2.11 o 
   3  16   5       92.77       97.66      2.76 o 
   4  16   5       30.17       34.77      2.21 o 
   5  16   5       11.66       18.40      2.86 o 
   1  17   5        0.01        0.77      1.79 o 
   2  17   5       38.15       39.42      2.06 o 
   3  17   5        9.41       10.92      1.60 o 
   4  17   5       82.23       85.89      3.07 o 
   1  18   5      127.31      122.70      7.64 o 
   2  18   5        1.03        0.48      1.55 o 
   3  18   5        2.10        5.57      1.61 o 
   1  19   5        6.85        2.79      2.06 o 
   2  19   5       40.00       45.80      2.81 o 
   0   0   6      619.05      581.51     13.71 o 
   1   0   6       86.72       92.36      2.59 o 
   2   0   6      240.18      235.42      4.28 o 
   3   0   6      429.40      406.98     14.00 o 
   4   0   6        2.10        4.81      3.61 o 
   5   0   6      293.09      278.68     11.57 o 
   6   0   6       88.05       84.10      6.67 o 
   0   1   6       78.09       71.44      2.90 o 
   1   1   6       12.47       15.37      1.03 o 
   2   1   6       57.80       55.89      1.44 o 
   3   1   6       66.09       72.07      3.14 o 
   4   1   6       19.79       18.69      4.35 o 
   5   1   6       63.08       73.75      4.33 o 
   6   1   6        1.36        1.02      2.60 o 
   0   2   6        0.10        1.90      1.38 o 
   1   2   6       11.78       12.47      1.03 o 
   2   2   6        5.32        8.18      1.25 o 
   3   2   6       53.01       48.47      2.78 o 
   4   2   6       36.38       39.09      3.11 o 
   5   2   6       42.00       32.44      4.09 o 
   6   2   6       27.32       27.16      3.24 o 
   0   3   6        4.38       10.23      1.51 o 
   1   3   6        0.00        1.62      0.93 o 
   2   3   6        0.03       -0.66      0.73 o 
   3   3   6        0.34       -2.40      2.40 o 
   4   3   6       21.59       19.25      2.33 o 
   5   3   6        0.89       -1.40      2.35 o 
   6   3   6       53.36       51.37      4.95 o 
   0   4   6       55.26       51.49      2.47 o 
   1   4   6       19.38       18.79      1.14 o 
   2   4   6       19.21       19.29      1.28 o 
   3   4   6       85.39       76.27      2.98 o 
   4   4   6        0.56       -0.93      1.91 o 
   5   4   6       50.63       42.97      4.84 o 
   6   4   6        8.02        3.42      2.67 o 
   0   5   6       10.82        9.17      1.94 o 
   1   5   6       18.91       24.08      1.38 o 
   2   5   6       11.70       11.76      1.14 o 
   3   5   6       86.58       91.73      3.13 o 
   4   5   6       18.92       16.49      2.20 o 
   5   5   6       49.85       54.93      3.69 o 
   6   5   6       30.64       31.59      3.36 o 
   0   6   6        5.41        5.77      1.78 o 
   1   6   6       33.81       35.53      1.46 o 
   2   6   6        3.34        2.12      0.94 o 
   3   6   6      165.31      148.96      3.62 o 
   4   6   6       60.34       63.97      5.83 o 
   5   6   6      129.35      114.71      4.53 o 
   6   6   6       49.53       47.18      4.26 o 
   0   7   6      420.92      428.07      7.75 o 
   1   7   6        2.19        1.81      1.11 o 
   2   7   6      273.01      280.69      4.32 o 
   3   7   6        1.90       -0.28      1.44 o 
   4   7   6       71.77       75.57      3.69 o 
   5   7   6        7.60       12.30      2.95 o 
   6   7   6        4.45        3.27      3.20 o 
   0   8   6      242.22      252.71      5.71 o 
   1   8   6        9.54       11.49      1.20 o 
   2   8   6      110.25      113.05      2.47 o 
   3   8   6       48.71       53.15      1.88 o 
   4   8   6        0.95        2.56      2.18 o 
   5   8   6       39.80       44.40      3.66 o 
   6   8   6       17.11       15.22      4.03 o 
   0   9   6       45.54       43.03      2.56 o 
   1   9   6        6.80        5.87      1.17 o 
   2   9   6       10.14        7.05      1.17 o 
   3   9   6       34.11       33.51      1.99 o 
   4   9   6       19.78       17.57      2.60 o 
   5   9   6       30.02       29.04      2.96 o 
   0  10   6       26.89       31.55      2.31 o 
   1  10   6        5.41        5.83      1.28 o 
   2  10   6       12.36       15.02      1.37 o 
   3  10   6       23.03       26.32      1.58 o 
   4  10   6        0.15       -0.01      2.27 o 
   5  10   6       11.25        9.36      2.62 o 
   0  11   6        3.08        2.81      1.88 o 
   1  11   6        7.88        8.24      1.45 o 
   2  11   6        2.76        2.78      1.29 o 
   3  11   6       23.82       26.77      1.72 o 
   4  11   6        3.37        7.13      1.47 o 
   5  11   6        2.09        3.81      2.40 o 
   0  12   6       89.27       86.58      3.69 o 
   1  12   6        7.67        6.38      1.60 o 
   2  12   6       38.35       41.04      1.98 o 
   3  12   6       36.88       39.65      2.04 o 
   4  12   6        0.11        2.04      1.63 o 
   0  13   6      238.81      231.38      7.03 o 
   1  13   6       39.23       40.57      2.22 o 
   2  13   6      112.40      113.48      3.76 o 
   3  13   6      159.45      157.46      3.81 o 
   4  13   6        0.41        5.25      2.27 o 
   0  14   6       50.73       58.02      3.73 o 
   1  14   6        1.12       -0.61      1.61 o 
   2  14   6       38.35       44.94      2.23 o 
   3  14   6        7.77        8.30      1.48 o 
   0  15   6      131.81      112.65      5.90 o 
   1  15   6        0.01       -1.54      1.54 o 
   2  15   6       80.24       79.91      2.88 o 
   3  15   6        0.82        3.74      1.73 o 
   0  16   6       19.69       23.36      3.59 o 
   1  16   6        2.16       -1.06      1.67 o 
   2  16   6       13.63       14.42      2.62 o 
   1   1   7       23.21       30.41      2.28 o 
   2   1   7       54.97       50.45      1.89 o 
   3   1   7        7.79        9.61      2.43 o 
   4   1   7       48.05       41.18      3.74 o 
   1   2   7       86.53       89.87      3.94 o 
   2   2   7      150.53      148.60      3.46 o 
   3   2   7       28.88       32.57      3.08 o 
   4   2   7      202.47      208.05      7.16 o 
   1   3   7       33.34       50.23      2.15 o 
   2   3   7        4.03        2.11      1.29 o 
   3   3   7       14.62       22.02      3.56 o 
   4   3   7        9.78        3.01      2.41 o 
   1   4   7       15.42       17.48      1.75 o 
   2   4   7        9.83       10.89      2.11 o 
   3   4   7        5.23        8.78      5.33 o 
   4   4   7       29.64       25.68      3.69 o 
   1   5   7       24.90       31.71      1.64 o 
   2   5   7        0.37       -0.71      2.22 o 
   3   5   7       22.01       24.90      3.40 o 
   4   5   7        0.54       -2.51      2.51 o 
   1   6   7        5.04        5.38      1.18 o 
   2   6   7        2.45        2.16      1.69 o 
   3   6   7       31.10       30.31      2.86 o 
   4   6   7        0.99       -1.27      2.68 o 
   1   7   7       25.43       22.49      1.99 o 
   2   7   7       31.67       36.33      2.33 o 
   3   7   7        2.08        1.99      2.22 o 
   1   8   7       53.76       63.49      2.16 o 
   2   8   7        0.84        1.65      2.46 o 
   3   8   7       41.34       41.98      2.19 o 
   1   9   7        9.12        8.63      1.42 o 
   2   9   7       30.42       28.98      1.85 o 
   3   9   7       15.47       20.37      3.00 o 
   1  10   7        0.43        1.95      1.34 o 
   2  10   7       22.65       25.90      1.86 o 
   1  11   7      169.65      170.70      3.62 o 
                                                 
